# Supplementary material for: CRISPR Screen Reveals PACT as a Pro-Viral Factor for Dengue Viral Replication
Source: Viruses. 2024 May 3;16(5):725. doi: 10.3390/v16050725 (PMC11125577; doi:10.3390/v16050725)
Supplement: Supplementary file 1 [file viruses-16-00725-s001.zip]

Archive with 2 entries (2 files):
- viruses-2938353 supplementary figures.pdf
- viruses-2938353-supplementary revised.xlsx
